# Supplementary material for: Re-discovery and re-description of the true Plagiopholisstyani (Boulenger, 1899) (Serpentes, Pseudoxenodontidae), with the taxonomic status of the populations previously considered as P.styani
Source: Biodivers Data J. 2025 Jul 23;13:e151488. doi: 10.3897/BDJ.13.e151488 (PMC12311478; doi:10.3897/BDJ.13.e151488)
Supplement: XML Treatment for Plagiopholis styani [file BDJ.13.e151488-treatment1.xml]

<!DOCTYPE tp:taxon-treatment
  PUBLIC "-//TaxonX//DTD Taxonomic Treatment Publishing DTD v0 20100105//EN" "tax-treatment-NSO.dtd">
<tp:taxon-treatment xmlns:tp="http://www.plazi.org/taxpub"><tp:treatment-meta><mixed-citation publication-type="journal"><person-group><name><surname>Liu</surname><given-names>Shuo</given-names></name><name><surname>Luo</surname><given-names>Zengyang</given-names></name><name><surname>Xiao</surname><given-names>Xi</given-names></name><name><surname>Peng</surname><given-names>Caichun</given-names></name><name><surname>Zhang</surname><given-names>Dongru</given-names></name><name><surname>Li</surname><given-names>Shize</given-names></name></person-group><article-title>Re-discovery and re-description of the true <italic><tp:taxon-name><tp:taxon-name-part taxon-name-part-type="genus" reg="Plagiopholis">Plagiopholis</tp:taxon-name-part><tp:taxon-name-part taxon-name-part-type="species" reg="styani">styani</tp:taxon-name-part></tp:taxon-name></italic> (Boulenger, 1899) (<tp:taxon-name><tp:taxon-name-part taxon-name-part-type="suborder">Serpentes</tp:taxon-name-part></tp:taxon-name>, <tp:taxon-name><tp:taxon-name-part taxon-name-part-type="family">Pseudoxenodontidae</tp:taxon-name-part></tp:taxon-name>), with the taxonomic status of the populations previously considered as <italic><tp:taxon-name><tp:taxon-name-part taxon-name-part-type="genus" reg="Plagiopholis">P.</tp:taxon-name-part><tp:taxon-name-part taxon-name-part-type="species" reg="styani">styani</tp:taxon-name-part></tp:taxon-name></italic></article-title><source>Biodivers Data J</source><day>23</day><month>07</month><year>2025</year><volume>13</volume><pub-id pub-id-type="doi">10.3897/BDJ.13.e151488</pub-id></mixed-citation></tp:treatment-meta><tp:nomenclature><tp:taxon-name>
            <object-id xmlns:xlink="http://www.w3.org/1999/xlink" content-type="arpha" xlink:type="simple">00F84A18-EB90-54FB-8977-1B2779042195</object-id>
            <tp:taxon-name-part taxon-name-part-type="genus">Plagiopholis</tp:taxon-name-part>
            <tp:taxon-name-part taxon-name-part-type="species">styani</tp:taxon-name-part>
          </tp:taxon-name><tp:taxon-authority>(Boulenger, 1899)</tp:taxon-authority></tp:nomenclature><tp:treatment-sec sec-type="materials"><title>Materials</title><list list-type="alpha-lower" list-content="occurrences"><list-item><p><bold>Type status:</bold> <named-content xmlns:xlink="http://www.w3.org/1999/xlink" content-type="dwc:typeStatus" xlink:type="simple">Other material</named-content>. <bold>Occurrence:</bold> catalogNumber: <named-content xmlns:xlink="http://www.w3.org/1999/xlink" content-type="dwc:catalogNumber" xlink:type="simple">KIZ20180002</named-content>; individualCount: <named-content xmlns:xlink="http://www.w3.org/1999/xlink" content-type="dwc:individualCount" xlink:type="simple">1</named-content>; sex: <named-content xmlns:xlink="http://www.w3.org/1999/xlink" content-type="dwc:sex" xlink:type="simple">female</named-content>; lifeStage: <named-content xmlns:xlink="http://www.w3.org/1999/xlink" content-type="dwc:lifeStage" xlink:type="simple">adult</named-content>; occurrenceID: <named-content xmlns:xlink="http://www.w3.org/1999/xlink" content-type="dwc:occurrenceID" xlink:type="simple">EAA5E66E-45F0-519A-9027-AB6E53EFF7DF</named-content>; <bold>Location:</bold> country: <named-content xmlns:xlink="http://www.w3.org/1999/xlink" content-type="dwc:country" xlink:type="simple">China</named-content>; stateProvince: <named-content xmlns:xlink="http://www.w3.org/1999/xlink" content-type="dwc:stateProvince" xlink:type="simple">Fujian</named-content>; locality: <named-content xmlns:xlink="http://www.w3.org/1999/xlink" content-type="dwc:locality" xlink:type="simple">Guadun, Tongmu Village, Xingcun Town, Wuyishan City</named-content>; verbatimElevation: <named-content xmlns:xlink="http://www.w3.org/1999/xlink" content-type="dwc:verbatimElevation" xlink:type="simple">1550 m</named-content>; verbatimCoordinates: <named-content xmlns:xlink="http://www.w3.org/1999/xlink" content-type="dwc:verbatimCoordinates" xlink:type="simple">27°44′30″ N, 117°38′46″E</named-content>; <bold>Event:</bold> eventRemarks: <named-content xmlns:xlink="http://www.w3.org/1999/xlink" content-type="dwc:eventRemarks" xlink:type="simple">collected by Shuo Liu on 14 May 2018</named-content>; <bold>Record Level:</bold> basisOfRecord: <named-content xmlns:xlink="http://www.w3.org/1999/xlink" content-type="dwc:basisOfRecord" xlink:type="simple">preserved specime</named-content></p></list-item></list></tp:treatment-sec><tp:treatment-sec sec-type="Description of the topotypic specimen"><title>Description of the topotypic specimen</title><p>Adult female; body relatively short, tail quite short, SVL 359 mm, TaL 47 mm, TaL/SVL 0.13; head small, not distinct from neck; snout blunt, rostral large, approximately triangular, visible from above; internasals wider than long; prefrontals polygonal; frontal shield-shaped, longer than wide; supraocular elongated rectangular; parietals large, gradually narrowing posteriorly, median suture approximately equal to length of frontal; nasal divided into two scales; no loreal; eye moderate, pupil round; preocular 1/1; postoculars 2/2; supralabials 6/6, first and second in contact with prenasal and postnasal, third and fourth entering orbit; anterior temporals 2/2, posterior temporals 2/2; mental elongate, wider than long; infralabials 6/6, first pair not contacting each other; two pairs of chin shields, anterior pairs longer than posterior; dorsal scales in 15 rows throughout, all smooth; ventral scales 119; subcaudal scales 25; precloacal plate undivided (Table <xref ref-type="table" rid="T12644093">2</xref>, Fig. <xref ref-type="fig" rid="F12644083">1</xref>, Fig. <xref ref-type="fig" rid="F12982612">2</xref>).</p></tp:treatment-sec><tp:treatment-sec sec-type="Colouration of the topotypic specimen in life"><title>Colouration of the topotypic specimen in life</title><p>Dorsal surface greyish-brown with some small black spots on dorsum; a broad, approximately rectangular-shaped blotch on dorsal neck; region behind nuchal blotch slightly yellowish; labials light yellow with some vertical black stripes; iris light brown; ventral surface of head and body yellowish-white; ventral surface of tail light yellow with many tiny black spots (Fig. <xref ref-type="fig" rid="F12644085">3</xref>).</p></tp:treatment-sec><tp:treatment-sec sec-type="Distribution"><title>Distribution</title><p><italic><tp:taxon-name><tp:taxon-name-part taxon-name-part-type="genus" reg="Plagiopholis">Plagiopholis</tp:taxon-name-part><tp:taxon-name-part taxon-name-part-type="species" reg="styani">styani</tp:taxon-name-part></tp:taxon-name></italic> is currently confirmed to be only distributed in Wuyishan Mountain, Wuyishan City, Fujian Province, China (Fig. <xref ref-type="fig" rid="F12644087">4</xref>). It is speculated that it may also be distributed in nearby Zhejiang and Jiangxi Provinces.</p></tp:treatment-sec><tp:treatment-sec sec-type="Ecology notes"><title>Ecology notes</title><p>The topotypic specimen was collected on the ground of a sunny hillside at approximately 10:00 a.m. The slope of the collection site is approximately 30°. The snake was hiding under the dead leaves and, when we passed by, it was disturbed and crawled out from under the dead leaves. The species is slow and easy to catch. No attack behaviour was observed. Nine other reptile species were found in the same habitats (Fig. <xref ref-type="fig" rid="F12990265">5</xref>) during the survey, namely <italic><tp:taxon-name><tp:taxon-name-part taxon-name-part-type="genus" reg="Acanthosaura">Acanthosaura</tp:taxon-name-part><tp:taxon-name-part taxon-name-part-type="species" reg="lepidogaster">lepidogaster</tp:taxon-name-part></tp:taxon-name></italic> (Cuvier, 1829), <italic><tp:taxon-name><tp:taxon-name-part taxon-name-part-type="genus" reg="Boiga">Boiga</tp:taxon-name-part><tp:taxon-name-part taxon-name-part-type="species" reg="kraepelini">kraepelini</tp:taxon-name-part></tp:taxon-name></italic> Stejneger, 1902, <italic><tp:taxon-name><tp:taxon-name-part taxon-name-part-type="genus" reg="Lycodon">Lycodon</tp:taxon-name-part><tp:taxon-name-part taxon-name-part-type="species" reg="flavozonatus">flavozonatus</tp:taxon-name-part></tp:taxon-name></italic> (Pope, 1928), <italic><tp:taxon-name><tp:taxon-name-part taxon-name-part-type="genus" reg="Pareas">Pareas</tp:taxon-name-part><tp:taxon-name-part taxon-name-part-type="species" reg="formosensis">formosensis</tp:taxon-name-part></tp:taxon-name></italic> (Van Denburgh, 1909), <italic><tp:taxon-name><tp:taxon-name-part taxon-name-part-type="genus" reg="Protobothrops">Protobothrops</tp:taxon-name-part><tp:taxon-name-part taxon-name-part-type="species" reg="mucrosquamatus">mucrosquamatus</tp:taxon-name-part></tp:taxon-name></italic> (Cantor, 1839), <italic><tp:taxon-name><tp:taxon-name-part taxon-name-part-type="genus" reg="Pseudoxenodon">Pseudoxenodon</tp:taxon-name-part><tp:taxon-name-part taxon-name-part-type="species" reg="stejnegeri">stejnegeri</tp:taxon-name-part></tp:taxon-name></italic> Barbour, 1908, <italic><tp:taxon-name><tp:taxon-name-part taxon-name-part-type="genus" reg="Sphenomorphus">Sphenomorphus</tp:taxon-name-part><tp:taxon-name-part taxon-name-part-type="species" reg="indicus">indicus</tp:taxon-name-part></tp:taxon-name></italic> (Gray, 1853), <italic><tp:taxon-name><tp:taxon-name-part taxon-name-part-type="genus" reg="Viridovipera">Viridovipera</tp:taxon-name-part><tp:taxon-name-part taxon-name-part-type="species" reg="stejnegeri">stejnegeri</tp:taxon-name-part></tp:taxon-name></italic> (Schmidt, 1925) and <italic><tp:taxon-name><tp:taxon-name-part taxon-name-part-type="genus" reg="Xenochrophis">Xenochrophis</tp:taxon-name-part><tp:taxon-name-part taxon-name-part-type="species" reg="flavipunctatus">flavipunctatus</tp:taxon-name-part></tp:taxon-name></italic> (Hallowell, 1860).</p></tp:treatment-sec><tp:treatment-sec><!--Section generated to contain objects referenced in tp:taxon-treatment.--><table-wrap id="T12644093" position="float" orientation="portrait"><label>Table 2.</label><caption><p>Measurements (in mm) and scalation data of the topotypic specimen of <italic><tp:taxon-name><tp:taxon-name-part taxon-name-part-type="genus" reg="Plagiopholis">Plagiopholis</tp:taxon-name-part><tp:taxon-name-part taxon-name-part-type="species" reg="styani">styani</tp:taxon-name-part></tp:taxon-name></italic>.</p></caption><table rules="all" border="1"><tbody><tr><td rowspan="1" colspan="1"/><td rowspan="1" colspan="1">KIZ20180002, ♀</td></tr><tr><td rowspan="1" colspan="1">SVL</td><td rowspan="1" colspan="1">359</td></tr><tr><td rowspan="1" colspan="1">TaL</td><td rowspan="1" colspan="1">47</td></tr><tr><td rowspan="1" colspan="1">DSR</td><td rowspan="1" colspan="1">15-15-15</td></tr><tr><td rowspan="1" colspan="1">Lor</td><td rowspan="1" colspan="1">0/0</td></tr><tr><td rowspan="1" colspan="1">PreOc</td><td rowspan="1" colspan="1">1/1</td></tr><tr><td rowspan="1" colspan="1">PostOc</td><td rowspan="1" colspan="1">2/2</td></tr><tr><td rowspan="1" colspan="1">SL</td><td rowspan="1" colspan="1">6 (2-2-2)/6 (2-2-2)</td></tr><tr><td rowspan="1" colspan="1">IL</td><td rowspan="1" colspan="1">6/6</td></tr><tr><td rowspan="1" colspan="1">ATem</td><td rowspan="1" colspan="1">2/2</td></tr><tr><td rowspan="1" colspan="1">PTem</td><td rowspan="1" colspan="1">2/2</td></tr><tr><td rowspan="1" colspan="1">Prec</td><td rowspan="1" colspan="1">undivided</td></tr><tr><td rowspan="1" colspan="1">Ven</td><td rowspan="1" colspan="1">119</td></tr><tr><td rowspan="1" colspan="1">SubC</td><td rowspan="1" colspan="1">25</td></tr></tbody></table></table-wrap><fig id="F12644083" position="float" orientation="portrait"><object-id xmlns:xlink="http://www.w3.org/1999/xlink" content-type="arpha" xlink:type="simple">0E87F8D8-984D-57A6-8D7F-BD60F160EFCB</object-id><object-id xmlns:xlink="http://www.w3.org/1999/xlink" content-type="doi" xlink:type="simple">10.3897/BDJ.13.e151488.figure1</object-id><label>Figure 1.</label><caption><p>Dorsal view (top) and ventral view (bottom) of the topotypic specimen of <italic><tp:taxon-name><tp:taxon-name-part taxon-name-part-type="genus" reg="Plagiopholis">Plagiopholis</tp:taxon-name-part><tp:taxon-name-part taxon-name-part-type="species" reg="styani">styani</tp:taxon-name-part></tp:taxon-name></italic> in preservative.</p></caption><graphic xmlns:xlink="http://www.w3.org/1999/xlink" xlink:href="bdj-13-e151488-g001.jpg" position="float" id="oo_1258092.jpg" orientation="portrait" xlink:type="simple"><uri content-type="original_file" xlink:type="simple">https://binary.pensoft.net/fig/1258092</uri></graphic></fig><fig id="F12982612" position="float" orientation="portrait"><object-id xmlns:xlink="http://www.w3.org/1999/xlink" content-type="arpha" xlink:type="simple">4E3CF7D8-D13A-5EAA-9BD5-8922ECA0304A</object-id><object-id xmlns:xlink="http://www.w3.org/1999/xlink" content-type="doi" xlink:type="simple">10.3897/BDJ.13.e151488.figure1</object-id><label>Figure 2.</label><caption><p>Close-up views of the head of the topotypic specimen (KIZ20180002) of <italic><tp:taxon-name><tp:taxon-name-part taxon-name-part-type="genus" reg="Plagiopholis">Plagiopholis</tp:taxon-name-part><tp:taxon-name-part taxon-name-part-type="species" reg="styani">styani</tp:taxon-name-part></tp:taxon-name></italic> in preservative. <bold>A</bold> dorsal views; <bold>B</bold> ventral view; <bold>C</bold> right view; <bold>D</bold> left view.</p></caption><graphic xmlns:xlink="http://www.w3.org/1999/xlink" xlink:href="bdj-13-e151488-g002.jpg" position="float" id="oo_1328224.jpg" orientation="portrait" xlink:type="simple"><uri content-type="original_file" xlink:type="simple">https://binary.pensoft.net/fig/1328224</uri></graphic></fig><fig id="F12644085" position="float" orientation="portrait"><object-id xmlns:xlink="http://www.w3.org/1999/xlink" content-type="arpha" xlink:type="simple">73563720-6D9E-5286-BA2B-247E0BD7E9C2</object-id><object-id xmlns:xlink="http://www.w3.org/1999/xlink" content-type="doi" xlink:type="simple">10.3897/BDJ.13.e151488.figure1</object-id><label>Figure 3.</label><caption><p>The topotypic specimen (KIZ20180002) of <italic><tp:taxon-name><tp:taxon-name-part taxon-name-part-type="genus" reg="Plagiopholis">Plagiopholis</tp:taxon-name-part><tp:taxon-name-part taxon-name-part-type="species" reg="styani">styani</tp:taxon-name-part></tp:taxon-name></italic> in life.</p></caption><graphic xmlns:xlink="http://www.w3.org/1999/xlink" xlink:href="bdj-13-e151488-g003.jpg" position="float" id="oo_1258094.jpg" orientation="portrait" xlink:type="simple"><uri content-type="original_file" xlink:type="simple">https://binary.pensoft.net/fig/1258094</uri></graphic></fig><fig id="F12644087" position="float" orientation="portrait"><object-id xmlns:xlink="http://www.w3.org/1999/xlink" content-type="arpha" xlink:type="simple">5F109E09-6B1E-54FB-A116-2ADBC4C2D418</object-id><object-id xmlns:xlink="http://www.w3.org/1999/xlink" content-type="doi" xlink:type="simple">10.3897/BDJ.13.e151488.figure1</object-id><label>Figure 4.</label><caption><p>Map showing the type locality of <italic><tp:taxon-name><tp:taxon-name-part taxon-name-part-type="genus" reg="Plagiopholis">Plagiopholis</tp:taxon-name-part><tp:taxon-name-part taxon-name-part-type="species" reg="styani">styani</tp:taxon-name-part></tp:taxon-name></italic> in Fujian Province, China (red star) and the distribution of the potential new species of <italic><tp:taxon-name><tp:taxon-name-part taxon-name-part-type="genus" reg="Plagiopholis">Plagiopholis</tp:taxon-name-part></tp:taxon-name></italic> in Sichuan and Guizhou Provinces, China (green dots). The elevation data were obtained from <xref ref-type="bibr" rid="B12990257">Geospatial Data Cloud (2024)</xref>.</p></caption><graphic xmlns:xlink="http://www.w3.org/1999/xlink" xlink:href="bdj-13-e151488-g004.jpg" position="float" id="oo_1328575.jpg" orientation="portrait" xlink:type="simple"><uri content-type="original_file" xlink:type="simple">https://binary.pensoft.net/fig/1328575</uri></graphic></fig><fig id="F12990265" position="float" orientation="portrait"><object-id xmlns:xlink="http://www.w3.org/1999/xlink" content-type="arpha" xlink:type="simple">4CC8D80E-F68A-50A8-8E9F-DE146B8C4F1E</object-id><object-id xmlns:xlink="http://www.w3.org/1999/xlink" content-type="doi" xlink:type="simple">10.3897/BDJ.13.e151488.figure3</object-id><label>Figure 5.</label><caption><p>Distant view (top) and close view (bottom) of the habitat at the collection site of the topotypic specimen of <italic><tp:taxon-name><tp:taxon-name-part taxon-name-part-type="genus" reg="Plagiopholis">Plagiopholis</tp:taxon-name-part><tp:taxon-name-part taxon-name-part-type="species" reg="styani">styani</tp:taxon-name-part></tp:taxon-name></italic>.</p></caption><graphic xmlns:xlink="http://www.w3.org/1999/xlink" xlink:href="bdj-13-e151488-g005.jpg" position="float" id="oo_1328599.jpg" orientation="portrait" xlink:type="simple"><uri content-type="original_file" xlink:type="simple">https://binary.pensoft.net/fig/1328599</uri></graphic></fig></tp:treatment-sec><ref-list><ref id="B12990257"><element-citation xmlns:xlink="http://www.w3.org/1999/xlink" publication-type="website" xlink:type="simple"><person-group person-group-type="author"><name name-style="western"><surname>Cloud</surname><given-names>Geospatial Data</given-names></name></person-group><article-title>SRTMDEMUTM 90m resolution digital elevation data</article-title><uri xlink:type="simple">http://www.gscloud.cn</uri><date-in-citation content-type="access-date">2024-04-25T00:56:57+00:00</date-in-citation></element-citation></ref></ref-list></tp:taxon-treatment>
